# Supplementary material for: Field Evaluation of Spent Pleurotus ostreatus Substrate Reveals Limited Suppression of Fusarium Wilt in Banana
Source: J Fungi (Basel). 2025 Nov 18;11(11):816. doi: 10.3390/jof11110816 (PMC12653061; doi:10.3390/jof11110816)
Supplement: Supplementary file 1 [file jof-11-00816-s001.zip]

Archive with 1 entries (1 files):
- jof-3981368-supplementary.pdf
